# Supplementary material for: Myosin 1b is an actin depolymerase
Source: Nat Commun. 2019 Nov 15;10:5200. doi: 10.1038/s41467-019-13160-y (PMC6858320; doi:10.1038/s41467-019-13160-y)
Supplement: Supplementary file 12 — Source Data File [file 41467_2019_13160_MOESM12_ESM.xlsx]

## Sheet: Figure 2d
Figure 2d
		[Actin],1 µM	[Actin],0.8 µM	[Actin],0.6 µM	[Actin],0.4 µM	[Actin],0.1 µM
	No Myo1b, 0.2 mM ATP	8.04014	6.18867	4.83326	2.39644	-0.558522
		8.07532	6.19964	4.91426	2.42329	-0.448226
		8.19848	6.60571	4.96826	2.4463	-0.320627
		8.33927	6.60571	4.96826	2.46933	-0.320627
		8.46248	6.63865	5.00877	2.47316	-0.217198
		8.60333	6.68259	5.02227	2.477	-0.206855
		8.65616	6.71555	5.02227	2.54611	-0.103427
		8.79705	6.73752	5.04927	2.6268	0
		8.81467	6.79246	5.07628	2.65756	0
		8.8499	6.80345	5.18432	2.66525	0.111974
		8.97322	6.83642	5.22484	2.68063	0.114275
		9.02608	6.91337	5.23835	2.69217	0.121178
		9.06133	6.91337	5.34642	2.7191	0.123479
		9.14944	6.93536	5.37344	2.74219	0.12578
		9.16707	7.02333	5.441	2.74989	0.128081
		9.1847	7.15534	5.441	2.74989	0.137287
		9.1847	7.22137	5.45451	2.76529	0.14189
		9.20232	7.24338	5.49505	2.7961	0.146493
		9.23758	7.28741	5.52208	2.79995	0.151096
		9.27283	7.34246	5.52208	2.84618	0.153398
		9.27283	7.35347	5.56263	2.86159	0.1557
		9.34335	7.39752	5.56263	2.88472	0.171815
		9.36099	7.40854	5.72484	2.91172	0.174118
		9.50206	7.44158	5.72484	2.91943	0.174118
		9.5197	7.48564	5.75188	2.92329	0.17642
		9.55497	7.49666	5.80597	2.92714	0.17642
		9.59025	7.5187	5.81949	2.93486	0.192539
		9.64317	7.65095	5.84653	2.96959
		9.6961	7.673	5.98178	2.98117
		9.73138	7.73916	6.06295	3.00433
		9.89021	7.81637		3.11251
		9.92551	7.8274		3.12798
		9.99611			3.19762
		10.0314			3.29058
		10.1374			3.3371
		10.2786
		[Actin],1 µM	[Actin],0.9 µM	[Actin],0.8 µM	[Actin],0.6 µM	[Actin],0.5 µM	[Actin],0.3 µM
	Myo1b, 2 mM ATP	7.0535	5.60504	4.58513	3.15707	1.14348	-0.464343
		7.06583	5.62101	4.5925	3.16257	1.35121	-0.339285
		7.07816	5.66895	4.61461	3.16807	1.41355	-0.297593
		7.07816	5.69292	4.62936	3.16807	1.43432	-0.276747
		7.10282	5.70091	4.62936	3.17907	1.43432	-0.214203
		7.10282	5.7089	4.69573	3.17907	1.4551	-0.193354
		7.11515	5.72488	4.71786	3.19007	1.51744	-0.151654
		7.11515	5.73287	4.73999	3.19007	1.559	-0.109951
		7.11515	5.78084	4.7695	3.20107	1.60056	-0.0890982
		7.15214	5.79683	4.78426	3.20657	1.62135	-0.0890982
		7.16447	5.82881	4.78426	3.22308	1.62135	-0.0682451
		7.17681	5.8608	4.82116	3.22308	1.62135	-0.0473914
		7.18914	5.8768	4.82116	3.22858	1.66291	0
		7.18914	5.8768	4.82854	3.23408	1.66291	0
		7.20147	5.8848	4.83592	3.23958	1.6837	0
		7.22614	5.8928	4.84331	3.23958	1.70448	0
		7.23848	5.9168	4.85069	3.24509	1.70448	0.0151738
		7.27548	5.9248	4.85069	3.25059	1.76684	0.0568872
		7.28782	5.9248	4.93929	3.25609	1.76684	0.0777449
		7.28782	5.9568	4.93929	3.30563	1.80841	0.140322
		7.38653	6.00483	4.95406	3.31113	1.80841	0.202905
		7.39887	6.02084	4.96884	3.32765	1.91235	0.32809
		7.44824	6.02084	4.97622	3.33866	2.14107	0.348956
		7.46058	6.02884	5.04272	3.36068	2.16186	0.515912
		7.46058	6.06888	5.0575	3.3772	2.16186	0.641159
		7.48527	6.07688		3.42678	2.20346	0.682913
		7.48527	6.07688			2.32825
		7.49761	6.08489
		7.53465	6.0929
		7.58404	6.12494
			6.15699
			6.24514
		[Actin],1 µM	[Actin],0.8 µM	[Actin],0.6 µM	[Actin],0.4 µM
	Myo1b, 0.2 mM ATP	8.25558	5.92035	3.90305	1.05991
		8.33957	5.93008	3.99009	1.23734
		8.42357	5.95928	4.0191	1.2791
		8.44758	6.00795	4.09649	1.45665
		8.44758	6.03716	4.11584	1.59249
		8.4836	6.07611	4.14486	1.66566
		8.51962	6.08584	4.16421	1.71794
		8.54363	6.19299	4.17389	1.95855
		8.57966	6.19299	4.18357	1.96901
		8.61569	6.21248	4.2126	2.16794
		8.69979	6.30993	4.22227	2.16794
		8.72382	6.30993	4.23195	2.31461
		8.75987	6.31968	4.23195	2.45088
		8.78391	6.31968	4.25131	2.45088
		8.78391	6.35867	4.26099	2.50331
		8.81996	6.39767	4.26099	2.52428
		8.8921	6.39767	4.28034	2.53477
		8.90412	6.39767	4.30938	2.61869
		8.95223	6.48544	4.32874	2.61869
		8.98831	6.48544	4.35779	2.62919
		9.00034	6.4952	4.35779	2.69215
		9.10862	6.53422	4.38683	3.1754
		9.13269	6.55373	4.39651	3.20695
		9.25307	6.56349	4.41588	3.47004
		9.25307	6.61228	4.44493	3.75453
		9.38555	6.68061	4.44493
			6.73919
		[Actin],0.8 µM	[Actin],0.6 µM	[Actin],0.1 µM
	MyoII, 2 mM ATP	6.04998	4.23823	-0.293503
		6.55789	4.71999	-0.21052
		6.64107	4.95895	-0.169027
		6.72425	5.0109	-0.169027
		6.72425	5.03688	-0.148279
		6.74505	5.04986	-0.127531
		6.76585	5.04986	-0.106783
		6.76585	5.04986	-0.106783
		6.80745	5.06285	-0.0860344
		6.80745	5.06285	-0.0860344
		6.80745	5.07584	-0.0860344
		6.82825	5.08883	-0.0860344
		6.86985	5.10182	0
		6.91145	5.11481	0
		6.91145	5.14079	0
		6.91145	5.15378	0
		6.99467	5.15378	0
		7.03628	5.19276	0
		7.03628	5.20575	0.121474
		7.05708	5.21874	0.142227
		7.24436	5.23173	0.142227
		7.28598	5.24473	0.183735
		7.36924	5.48371	0.183735
		7.4525	5.5097	0.245999
		7.51495	5.73569	0.308267
		7.55659	5.86168	0.329024
		7.90235		0.661193

## Sheet: Figure 3f
Figure 3f
		[Actin],1 µM	[Actin],0.8 µM	[Actin],0.6 µM	[Actin],0.4 µM	[Actin],0.1 µM
	No Myo1b, 0.2 mM ATP	8.04014	6.18867	4.83326	2.39644	-0.558522
		8.07532	6.19964	4.91426	2.42329	-0.448226
		8.19848	6.60571	4.96826	2.4463	-0.320627
		8.33927	6.60571	4.96826	2.46933	-0.320627
		8.46248	6.63865	5.00877	2.47316	-0.217198
		8.60333	6.68259	5.02227	2.477	-0.206855
		8.65616	6.71555	5.02227	2.54611	-0.103427
		8.79705	6.73752	5.04927	2.6268	0
		8.81467	6.79246	5.07628	2.65756	0
		8.8499	6.80345	5.18432	2.66525	0.111974
		8.97322	6.83642	5.22484	2.68063	0.114275
		9.02608	6.91337	5.23835	2.69217	0.121178
		9.06133	6.91337	5.34642	2.7191	0.123479
		9.14944	6.93536	5.37344	2.74219	0.12578
		9.16707	7.02333	5.441	2.74989	0.128081
		9.1847	7.15534	5.441	2.74989	0.137287
		9.1847	7.22137	5.45451	2.76529	0.14189
		9.20232	7.24338	5.49505	2.7961	0.146493
		9.23758	7.28741	5.52208	2.79995	0.151096
		9.27283	7.34246	5.52208	2.84618	0.153398
		9.27283	7.35347	5.56263	2.86159	0.1557
		9.34335	7.39752	5.56263	2.88472	0.171815
		9.36099	7.40854	5.72484	2.91172	0.174118
		9.50206	7.44158	5.72484	2.91943	0.174118
		9.5197	7.48564	5.75188	2.92329	0.17642
		9.55497	7.49666	5.80597	2.92714	0.17642
		9.59025	7.5187	5.81949	2.93486	0.192539
		9.64317	7.65095	5.84653	2.96959
		9.6961	7.673	5.98178	2.98117
		9.73138	7.73916	6.06295	3.00433
		9.89021	7.81637		3.11251
		9.92551	7.8274		3.12798
		9.99611			3.19762
		10.0314			3.29058
		10.1374			3.3371
		10.2786
		[Actin],1 µM	[Actin],0.9 µM	[Actin],0.8 µM	[Actin],0.6 µM	[Actin],0.5 µM	[Actin],0.3 µM
	Myo1b, 2 mM ATP	7.0535	5.60504	4.58513	3.15707	1.14348	-0.464343
		7.06583	5.62101	4.5925	3.16257	1.35121	-0.339285
		7.07816	5.66895	4.61461	3.16807	1.41355	-0.297593
		7.07816	5.69292	4.62936	3.16807	1.43432	-0.276747
		7.10282	5.70091	4.62936	3.17907	1.43432	-0.214203
		7.10282	5.7089	4.69573	3.17907	1.4551	-0.193354
		7.11515	5.72488	4.71786	3.19007	1.51744	-0.151654
		7.11515	5.73287	4.73999	3.19007	1.559	-0.109951
		7.11515	5.78084	4.7695	3.20107	1.60056	-0.0890982
		7.15214	5.79683	4.78426	3.20657	1.62135	-0.0890982
		7.16447	5.82881	4.78426	3.22308	1.62135	-0.0682451
		7.17681	5.8608	4.82116	3.22308	1.62135	-0.0473914
		7.18914	5.8768	4.82116	3.22858	1.66291	0
		7.18914	5.8768	4.82854	3.23408	1.66291	0
		7.20147	5.8848	4.83592	3.23958	1.6837	0
		7.22614	5.8928	4.84331	3.23958	1.70448	0
		7.23848	5.9168	4.85069	3.24509	1.70448	0.0151738
		7.27548	5.9248	4.85069	3.25059	1.76684	0.0568872
		7.28782	5.9248	4.93929	3.25609	1.76684	0.0777449
		7.28782	5.9568	4.93929	3.30563	1.80841	0.140322
		7.38653	6.00483	4.95406	3.31113	1.80841	0.202905
		7.39887	6.02084	4.96884	3.32765	1.91235	0.32809
		7.44824	6.02084	4.97622	3.33866	2.14107	0.348956
		7.46058	6.02884	5.04272	3.36068	2.16186	0.515912
		7.46058	6.06888	5.0575	3.3772	2.16186	0.641159
		7.48527	6.07688		3.42678	2.20346	0.682913
		7.48527	6.07688			2.32825
		7.49761	6.08489
		7.53465	6.0929
		7.58404	6.12494
			6.15699
			6.24514
		[Actin],1 µM	[Actin],0.8 µM	[Actin],0.6 µM	[Actin],0.4 µM
	Myo1b, SLB, 2 mM ATP	6.74168	5.061	2.50967	0.602962
		7.03203	5.22126	2.73579	0.765732
		7.05278	5.25332	2.8776	0.842024
		7.09426	5.33883	3.14557	0.912485
		7.1565	5.34952	3.15603	1.00765
		7.1565	5.34952	3.21358	1.01793
		7.17724	5.36021	3.24497	1.15658
		7.19799	5.41366	3.26591	1.17764
		7.19799	5.41366	3.28161	1.26255
		7.21873	5.41366	3.29208	1.30542
		7.26023	5.43505	3.31826	1.30901
		7.26023	5.45644	3.33397	1.34137
		7.28097	5.45644	3.39683	1.38839
		7.28097	5.45644	3.40206	1.5204
		7.30172	5.45644	3.40206	1.53894
		7.34322	5.46713	3.42302	1.55754
		7.34322	5.48852	3.42302	1.57619
		7.34322	5.48852	3.48592	1.62116
		7.38471	5.48852	3.49641	1.63999
		7.40546	5.49921	3.51214	1.66266
		7.42621	5.50991	3.53836	1.66644
		7.61298	5.50991	3.5541	1.70442
		7.75827	5.5206	3.65935	1.73113
		7.77902	5.54199	3.76984	1.77716
		7.92433	5.55269	3.89582	1.84682
			5.58478	3.95348	1.88192
			5.60618	4.26399
			5.61687
			5.61687
			5.67037
			5.83458
			5.94162
